# Supplementary material for: Venous Response to Tourniquet Pressure in Children: Implications for Peripheral Intravenous Access
Source: Acta Paediatr. 2026 Apr 30;115(8):1791–7. doi: 10.1111/apa.70567 (PMC13371847; doi:10.1111/apa.70567)
Supplement: Supplementary file 1 — Table S1: Individual time‐dependent changes in vein diameter. Data from all participants. [file APA-115-1791-s001.xlsx]

## Sheet: Blad1
Participant No	Tourniquet pressure (mmHg)	0 s (cm)	10 s (cm)	20 s (cm)	30 s (cm)	40 s (cm)	50 s (cm)	60 s (cm)
1	0	0.15	0.16	0.17	0.18	0.17	0.18	0.17
2	0	0.3	0.29	0.26	0.29	0.31	0.3	0.3
3	0	0.28	0.3	0.25	0.24	0.32	0.29	0.21
4	0	0.33	0.32	0.3	0.35	0.32	0.32	0.32
5	0	0.24	0.24	0.25	0.26	0.26	0.27	0.24
6	0	0.27	0.31	0.31	0.3	0.29	0.29	0.3
7	0	0.3	0.28	0.29	0.29	0.3	0.3	0.31
8	0	0.25	0.25	0.24	0.25	0.24	0.24	0.27
9	0	0.38	0.4	0.38	0.43	0.45	0.48	0.5
10	0	0.22	0.21	0.22	0.22	0.2	0.23	0.23
11	0	0.3	0.3	0.31	0.3	0.27	0.3	0.29
12	0	0.16	0.16	0.21	0.23	0.2	0.2	0.21
13	0	0.21	0.23	0.25	0.21	0.23	0.23	0.25
14	0	0.36	0.41	0.44	0.43	0.44	0.41	0.42
15	0	0.3	0.29	0.3	0.26	0.29	0.3	0.32
16	0	0.22	0.2	0.19	0.22	0.24	0.24	0.26
17	0	0.23	0.21	0.22	0.21	0.21	0.23	0.24
18	0	0.2	0.21	0.19	0.16	0.17	0.18	0.13
19	0	0.28	0.3	0.3	0.31	0.35	0.32	0.31
20	0	0.43	0.42	0.4	0.42	0.4	0.38	0.4
21	0	0.35	0.33	0.36	0.4	0.41	0.39	0.4
1	20	0.16	0.18	0.18	0.19	0.18	0.19	0.19
2	20	0.28	0.29	0.31	0.32	0.3	0.32	0.32
3	20	0.22	0.31	0.33	0.3	0.33	0.35	0.32
4	20	0.24	0.41	0.41	0.41	0.38	0.36	0.36
5	20	0.26	0.28	0.28	0.27	0.27	0.28	0.29
6	20	0.34	0.43	0.44	0.42	0.42	0.41	0.43
7	20	0.3	0.31	0.31	0.3	0.33	0.36	0.33
8	20	0.25	0.27	0.3	0.27	0.28	0.27	0.28
9	20	0.48	0.52	0.49	0.47	0.46	0.49	0.48
10	20	0.22	0.21	0.22	0.22	0.2	0.23	0.23
11	20	0.3	0.34	0.31	0.28	0.29	0.29	0.3
12	20	0.19	0.22	0.24	0.26	0.27	0.26	0.26
13	20	0.24	0.27	0.27	0.26	0.27	0.26	0.28
14	20	0.42	0.47	0.5	0.47	0.49	0.46	0.44
15	20	0.3	0.29	0.29	0.28	0.31	0.3	0.32
16	20	0.3	0.3	0.31	0.31	0.31	0.3	0.3
17	20	0.26	0.28	0.3	0.29	0.32	0.31	0.3
18	20	0.19	0.31	0.27	0.24	0.22	0.2	0.22
19	20	0.32	0.35	0.39	0.38	0.4	0.39	0.37
20	20	0.28	0.29	0.28	0.3	0.26	0.28	0.29
21	20	0.32	0.35	0.41	0.43	0.49	0.47	0.43
1	40	0.15	0.19	0.2	0.22	0.2	0.2	0.2
2	40	0.29	0.34	0.34	0.34	0.32	0.33	0.32
3	40	0.32	0.43	0.41	0.41	0.4	0.42	0.4
4	40	0.25	0.42	0.41	0.41	0.4	0.43	0.41
5	40	0.25	0.28	0.33	0.32	0.34	0.33	0.34
6	40	0.38	0.49	0.46	0.47	0.48	0.49	0.48
7	40	0.27	0.31	0.32	0.32	0.33	0.34	0.34
8	40	0.22	0.25	0.29	0.3	0.3	0.29	0.3
9	40	0.61	0.52	0.53	0.51	0.52	0.48	0.48
10	40	0.26	0.35	0.31	0.3	0.27	0.3	0.3
11	40	0.3	0.35	0.39	0.37	0.36	0.36	0.36
12	40	0.17	0.24	0.24	0.23	0.25	0.27	0.28
13	40	0.23	0.3	0.32	0.27	0.28	0.28	0.27
14	40	0.31	0.42	0.45	0.43	0.45	0.47	0.48
15	40	0.32	0.35	0.36	0.35	0.37	0.37	0.36
16	40	0.3	0.3	0.28	0.3	0.31	0.32	0.32
17	40	0.25	0.3	0.34	0.35	0.36	0.38	0.36
18	40	0.19	0.32	0.34	0.34	0.34	0.36	0.34
19	40	0.31	0.39	0.39	0.4	0.38	0.39	0.4
20	40	0.31	0.28	0.3	0.3	0.32	0.32	0.32
21	40	0.31	0.35	0.32	0.31	0.31	0.32	0.32
1	60	0.15	0.2	0.21	0.22	0.22	0.22	0.2
2	60	0.29	0.33	0.34	0.33	0.33	0.33	0.33
3	60	0.28	0.44	0.43	0.44	0.43	0.43	0.43
4	60	0.23	0.46	0.45	0.46	0.45	0.45	0.44
5	60	0.26	0.29	0.34	0.34	0.33	0.33	0.34
6	60	0.37	0.47	0.49	0.47	0.44	0.47	0.47
7	60	0.28	0.31	0.35	0.36	0.34	0.33	0.33
8	60	0.22	0.25	0.27	0.27	0.31	0.32	0.32
9	60	0.45	0.5	0.57	0.56	0.57	0.56	0.57
10	60	0.18	0.29	0.3	0.29	0.3	0.32	0.31
11	60	0.31	0.36	0.38	0.37	0.36	0.37	0.4
12	60	0.18	0.23	0.28	0.3	0.27	0.29	0.31
13	60	0.2	0.29	0.31	0.3	0.3	0.31	0.29
14	60	0.43	0.49	0.5	0.49	0.48	0.49	0.45
15	60	0.35	0.34	0.38	0.35	0.35	0.4	0.38
16	60	0.29	0.28	0.28	0.29	0.29	0.3	0.31
17	60	0.29	0.29	0.38	0.39	0.37	0.36	0.39
18	60	0.23	0.33	0.36	0.31	0.36	0.34	0.38
19	60	0.24	0.28	0.35	0.35	0.38	0.39	0.37
20	60	0.27	0.27	0.29	0.29	0.32	0.31	0.32
21	60	0.32	0.38	0.31	0.28	0.29	0.28	0.26
1	80	0.09	0.13	0.16	0.17	0.17	0.18	0.18
2	80	0.27	0.33	0.34	0.35	0.37	0.36	0.36
3	80	0.28	0.43	0.41	0.39	0.43	0.41	0.4
4	80	0.23	0.46	0.49	0.48	0.43	0.42	0.46
5	80	0.3	0.29	0.33	0.33	0.34	0.36	0.35
6	80	0.37	0.47	0.48	0.48	0.48	0.46	0.49
7	80	0.28	0.32	0.32	0.34	0.35	0.32	0.35
8	80	0.24	0.24	0.27	0.26	0.26	0.27	0.29
9	80	0.33	0.42	0.55	0.47	0.56	0.57	0.56
10	80	0.22	0.32	0.3	0.27	0.27	0.28	0.28
11	80	0.33	0.38	0.32	0.33	0.35	0.32	0.35
12	80	0.19	0.2	0.26	0.26	0.26	0.27	0.25
13	80	0.24	0.3	0.31	0.29	0.3	0.29	0.27
14	80	0.44	0.51	0.5	0.52	0.52	0.48	0.5
15	80	0.27	0.29	0.33	0.34	0.37	0.36	0.37
16	80	0.28	0.29	0.33	0.34	0.37	0.34	0.35
17	80	0.25	0.27	0.37	0.39	0.36	0.39	0.39
18	80	0.15	0.17	0.33	0.35	0.35	0.33	0.3
19	80	0.24	0.32	0.36	0.37	0.38	0.39	0.39
20	80	0.3	0.28	0.26	0.28	0.27	0.29	0.29
21	80	0.34	0.38	0.36	0.27	0.26	0.25	0.26
1	100	0.12	0.18	0.2	0.17	0.19	0.18	0.18
2	100	0.27	0.29	0.29	0.3	0.34	0.3	0.33
3	100	0.24	0.32	0.3	0.3	0.3	0.32	0.33
4	100	0.23	0.37	0.4	0.42	0.44	0.38	0.4
5	100	0.28	0.3	0.33	0.33	0.35	0.34	0.33
6	100	0.41	0.47	0.47	0.46	0.47	0.46	0.46
7	100	0.28	0.31	0.32	0.31	0.32	0.31	0.34
8	100	0.23	0.23	0.25	0.27	0.28	0.28	0.27
9	100	0.47	0.45	0.47	0.47	0.5	0.53	0.52
10	100	0.2	0.32	0.3	0.31	0.3	0.32	0.3
11	100	0.34	0.38	0.36	0.38	0.34	0.39	0.36
12	100	0.18	0.15	0.19	0.23	0.24	0.25	0.25
13	100	0.22	0.29	0.29	0.28	0.28	0.28	0.29
14	100	0.43	0.48	0.48	0.49	0.47	0.52	0.53
15	100	0.31	0.35	0.37	0.34	0.34	0.34	0.33
16	100	0.28	0.28	0.31	0.31	0.34	0.34	0.34
17	100	0.3	0.33	0.34	0.37	0.39	0.36	0.36
18	100	0.12	0.26	0.34	0.33	0.32	0.28	0.28
19	100	0.28	0.32	0.38	0.42	0.4	0.4	0.39
20	100	0.28	0.28	0.3	0.31	0.32	0.34	0.33
21	100	0.31	0.39	0.29	0.28	0.28	0.29	0.31
