# Supplementary material for: Venous Response to Tourniquet Pressure in Children: Implications for Peripheral Intravenous Access
Source: Acta Paediatr. 2026 Apr 30;115(8):1791–7. doi: 10.1111/apa.70567 (PMC13371847; doi:10.1111/apa.70567)
Supplement: Supplementary file 2 — Table S2: Individual time‐dependent changes in the force required to fully compress the veins. Data from all participants. [file APA-115-1791-s002.xlsx]

## Sheet: Blad1
Participant No	Tourniquet pressure (mmHg)	10 s (N)	20 s (N)	30 s (N)	40 s (N)	50 s (N)	60 s (N)
1	0	2.64968	2.54207	3.17157	2.71737	1.3835	N/A
2	0	N/A	N/A	N/A	N/A	N/A	N/A
3	0	2.73836	2.94653	3.37611	4.85252	4.32395	3.20081
4	0	1.45021	1.52595	1.50652	1.48435	1.42068	1.48317
5	0	2.81135	2.97665	2.9173	2.89081	2.94977	3.57947
6	0	1.69419	1.56685	1.47739	1.47072	1.49691	1.43098
7	0	3.76861	3.56181	3.70543	4.00346	3.35276	4.4973
8	0	2.70805	2.79222	3.05572	3.06121	2.94987	3.49403
9	0	4.70821	4.69889	4.70213	4.69977	4.70154	4.66819
10	0	3.67414	3.82933	3.63519	4.02828	3.87201	3.57771
11	0	3.76782	3.73378	4.10921	3.51581	3.19296	2.78751
12	0	3.0049	3.49354	3.37758	3.69631	3.89182	3.30469
13	0	2.04038	1.89127	1.80739	1.58628	1.73755	2.01537
14	0	2.41189	3.34619	2.88885	3.1596	2.98371	3.26379
15	0	1.57863	1.73392	1.70311	1.55508	1.66181	1.76413
16	0	6.10702	5.68372	5.51881	5.3956	6.06876	5.90003
17	0	1.23626	N/A	N/A	1.20408	1.74422	1.53566
18	0	3.57987	3.38739	2.24404	2.35283	2.74915	2.68215
19	0	1.4661	1.38488	1.54154	1.78179	1.46483	N/A
20	0	2.67568	2.76102	2.63526	2.57944	2.54128	2.27837
21	0	5.22775	5.05656	4.96965	4.89548	4.84124	4.08106
1	20	2.66665	2.78143	2.58474	2.7621	2.86501	2.85834
2	20	N/A	N/A	N/A	N/A	N/A	N/A
3	20	2.19352	2.2406	2.1685	2.5043	2.16781	2.1428
4	20	3.78588	3.26035	4.07341	3.93695	3.8826	4.77669
5	20	3.30519	3.21582	3.29753	3.07867	3.134	3.77479
6	20	N/A	4.04319	4.37271	3.38896	4.47503	4.12785
7	20	5.95016	5.27827	5.30495	5.27238	6.08603	5.4572
8	20	6.31283	5.08236	4.533	N/A	4.6985	4.45335
9	20	5.0135	5.18792	4.93188	4.70144	4.73686	4.70311
10	20	4.70566	4.7036	4.70085	N/A	4.70645	N/A
11	20	5.10375	4.96092	4.70497	4.70497	4.70694	4.95788
12	20	3.37542	3.33295	3.2941	3.38886	3.44782	3.89859
13	20	3.13341	2.95772	3.38896	3.30675	3.46156	4.59549
14	20	4.70811	5.01173	5.2354	5.3282	4.71939	4.82446
15	20	2.45505	3.51728	3.83463	3.59752	3.20581	3.40613
16	20	5.93446	5.77358	6.21964	6.16068	5.8087	6.18079
17	20	2.26827	2.11867	1.82437	2.0964	1.79562	1.69066
18	20	5.13946	3.44498	3.40584	3.88731	3.35786	3.69042
19	20	2.29505	2.20715	2.26032	2.49821	2.28367	2.67754
20	20	3.85729	3.70936	3.43134	3.42134	3.31656	3.62136
21	20	6.09898	5.89934	5.2458	5.65615	5.80389	5.72394
1	40	2.83323	3.19355	3.4489	3.48	3.49403	2.81243
2	40	N/A	N/A	N/A	N/A	N/A	N/A
3	40	4.69889	4.70056	4.99555	4.89401	4.22556	4.81239
4	40	4.34769	5.07569	4.70399	4.8584	4.80661	3.36915
5	40	4.52437	5.2869	5.08756	5.53117	5.01634	5.38471
6	40	7.51397	N/A	7.35779	6.92625	7.15738	3.90252
7	40	6.68552	6.10545	6.52875	5.87658	6.1495	5.60838
8	40	2.16526	2.75426	3.70632	4.27157	4.80857	4.78434
9	40	7.58362	6.87965	6.21179	6.30175	5.48781	5.76681
10	40	5.11856	4.91569	5.10817	5.05029	4.89872	5.67538
11	40	4.86811	5.8807	6.31352	5.84529	6.5367	7.09057
12	40	4.70027	4.70105	4.70968	4.71037	4.89441	4.83182
13	40	5.50351	4.88381	4.42922	5.07511	5.49115	6.38602
14	40	4.29619	4.61943	4.7038	4.70036	4.70036	4.88675
15	40	2.43847	3.53209	3.23239	3.27644	3.37592	3.5212
16	40	7.41665	7.97416	7.25979	7.09312	7.43431	6.0875
17	40	3.12213	4.34102	4.46473	4.95572	5.08717	5.61279
18	40	2.85088	3.4592	3.40181	2.7674	2.71099	2.52382
19	40	2.62614	3.00627	3.27409	3.51669	3.51571	3.16843
20	40	3.43075	3.79147	3.94529	4.1872	4.27049	4.39302
21	40	6.34501	6.02265	N/A	5.98626	6.73241	6.08259
1	60	2.26013	2.70766	3.90772	4.97544	4.80798	2.61662
2	60	N/A	N/A	N/A	N/A	N/A	N/A
3	60	4.05771	4.13599	5.12082	5.51057	5.43955	5.80536
4	60	6.75124	6.82079	7.02298	7.15473	6.9652	6.85905
5	60	3.73535	4.68624	5.06382	5.63781	5.55305	5.65321
6	60	7.46247	7.92599	8.1527	8.1527	8.07	8.14524
7	60	8.1527	7.54644	7.89833	7.47444	7.01287	7.68976
8	60	3.01059	N/A	3.27026	4.38124	5.38177	5.57797
9	60	7.8479	7.92089	7.87772	7.4917	7.34779	7.9928
10	60	6.04796	5.54334	5.41963	5.95457	6.23082	6.44419
11	60	3.63794	6.17598	6.55622	6.80216	5.9892	6.50158
12	60	4.26951	5.7516	5.40914	5.63055	5.84656	6.22964
13	60	4.85458	4.79375	5.37294	4.50976	4.69536	5.52009
14	60	7.47365	7.43726	7.25008	7.32493	7.03622	6.77135
15	60	3.07779	4.36084	4.96249	5.21225	5.26267	5.96242
16	60	5.39452	5.79241	6.29694	6.28654	6.52679	7.49317
17	60	2.57944	5.69137	5.64526	6.05267	5.7929	6.40711
18	60	3.13626	2.68382	3.51139	4.18269	3.93459	3.85719
19	60	2.16938	2.63899	3.35365	4.03024	4.0275	4.4096
20	60	4.58814	4.57793	5.21794	4.51692	4.5126	4.30296
21	60	7.23703	7.94875	7.78404	7.69948	7.6157	6.44046
1	80	2.77613	3.81275	3.83031	3.91076	4.65435	4.5177
2	80	N/A	N/A	N/A	N/A	N/A	N/A
3	80	4.77041	5.1994	5.70187	5.87305	5.80262	5.92465
4	80	6.39416	7.25636	6.95715	7.20025	6.53022	6.8927
5	80	3.41614	4.19024	5.48909	7.47748	7.70114	7.45943
6	80	6.33775	7.80072	7.59147	7.34347	7.30727	5.53686
7	80	5.85323	6.25319	6.10623	6.99983	6.77194	7.48493
8	80	4.77453	5.19165	5.41934	5.75945	6.49913	7.1614
9	80	6.0618	7.06546	8.1527	8.1527	7.93913	8.1527
10	80	5.70265	5.81674	6.13184	6.35315	6.423	5.66066
11	80	5.58022	5.85863	6.23465	6.07543	6.68875	4.85781
12	80	3.12193	5.22216	5.86756	6.56887	6.66305	6.95784
13	80	N/A	5.67852	6.36728	6.48225	6.25731	6.55033
14	80	7.55811	7.86144	7.71655	7.56498	7.16866	8.14985
15	80	4.23802	N/A	4.88567	4.97808	5.98694	6.40299
16	80	4.70968	5.42395	5.71795	6.268	6.27232	6.34413
17	80	2.52343	5.4835	8.1527	8.1527	7.96543	5.44053
18	80	N/A	4.56214	5.52872	5.35538	5.35616	5.65193
19	80	4.02799	4.70409	4.70242	4.72028	4.71223	4.71812
20	80	2.78879	3.02246	2.98567	3.00245	2.88326	2.79497
21	80	8.1527	8.11022	8.11571	8.1527	8.1527	7.13089
1	100	3.16333	2.94683	4.02465	4.45423	4.70233	4.35417
2	100	2.84657	3.90271	3.48795	4.1613	4.022	4.7864
3	100	5.85216	5.43131	4.79287	5.2509	5.81184	5.46947
4	100	4.52977	4.58068	4.60962	4.38527	4.82495	5.12729
5	100	3.91252	5.17242	6.38602	7.20437	7.42764	4.44334
6	100	6.18481	7.35564	7.83181	7.90961	7.8581	6.46381
7	100	6.67051	6.10015	6.37679	6.67158	6.07808	6.53817
8	100	3.43644	4.08587	4.36996	4.9825	5.45279	5.88168
9	100	6.9805	6.78891	7.44834	7.15679	7.28903	7.69379
10	100	6.67374	6.59036	6.93773	6.63813	6.91782	5.24521
11	100	4.70821	4.89892	4.70517	4.88332	4.89597	4.70125
12	100	2.10307	2.6745	2.79271	2.91887	2.64684	2.69785
13	100	6.04198	7.66573	7.37084	7.27186	8.1527	2.69461
14	100	6.3559	8.10208	8.1527	6.40299	8.1527	4.62944
15	100	4.70517	4.7034	4.8275	4.74186	4.90255	4.88881
16	100	5.7002	5.68205	6.08671	6.67914	6.9341	7.57744
17	100	4.08204	5.8913	5.94143	6.83178	5.76004	6.3662
18	100	2.24512	2.4372	2.7672	2.81988	3.05042	3.44409
19	100	3.24162	4.31581	4.47748	4.73735	4.83613	4.77247
20	100	3.041	3.23298	3.60145	3.89173	4.26333	5.00467
21	100	7.39399	8.1527	8.02674	8.1527	8.1527	8.1527
